# Supplementary material for: ‘Floc and Sink’ Technique Removes Cyanobacteria and Microcystins from Tropical Reservoir Water
Source: Toxins (Basel). 2021 Jun 8;13(6):405. doi: 10.3390/toxins13060405 (PMC8228476; doi:10.3390/toxins13060405)
Supplement: Supplementary file 1 [file toxins-13-00405-s001.zip]

Archive with 1 entries (1 files):
- toxins-1200840-supplementary.pdf
